# Supplementary material for: The Application of Artificial Intelligence-Assisted Colposcopy in a Tertiary Care Hospital within a Cervical Pathology Diagnostic Unit
Source: Diagnostics (Basel). 2022 Jan 4;12(1):106. doi: 10.3390/diagnostics12010106 (PMC8774766; doi:10.3390/diagnostics12010106)
Supplement: Supplementary file 1 [file diagnostics-12-00106-s001.zip]

Archive with 4 entries (4 files):
- Figure S1-002.jpeg
- Figure S1-001.jpeg
- Figure S1-003.jpeg
- Figure S1-004.jpeg
